# Supplementary material for: Advancing AI-driven thematic analysis in qualitative research: a comparative study of nine generative models on Cutaneous Leishmaniasis data
Source: BMC Med Inform Decis Mak. 2025 Mar 10;25:124. doi: 10.1186/s12911-025-02961-5 (PMC11895178; doi:10.1186/s12911-025-02961-5)
Supplement: Supplementary file 1 — Supplementary Material 1: Additional file 1bis. Phase 1A Full database 31 12 2024 [file 12911_2025_2961_MOESM1_ESM.xlsx]

## Sheet: Data
ID	Gender	Human decision with NVIVO organisation Ref A	Referance_A	ManA_1st	ManA_2nd	ClaudeSonnet_1st	ClaudeSonnet_2nd	NoteboookLM_1st	NoteboookLM_2nd	Gemini1.5_1st	Gemini1.5_2nd	LlaMA_1st	LlaMA_2nd	ChatGPT-o1_1st	ChatGPT-o1_2nd	ChatGPT-o1PRO_1st	ChatGPT-o1PRO_2nd	GrokV2_1st	GrokV2_2nd	DeepSeekV3_1st	DeepSeekV3_2nd	Gemini2.0_1st	Gemini2.0_2nd
1	F	Bad psychological effect	1	1	1	1	1	1	1	1	1	1	1	1	1	1	1	1	1	1	1	1	1
2	F	Bad psychological effect	1	1	1	1	1	1	1	1	1	1	1	1	1	1	1	1	1	1	1	1	1
3	F	Bad psychological effect	1	1	1	1	1	1	1	1	1	1	1	1	1	1	1	1	1	1	1	1	1
4	F	No specific response to the question	4	4	4	4	4	4	4	4	2	2	2	4	4	4	4	4	3	4	4	4	4
5	F	Bad psychological effect	1	1	1	1	1	3	1	1	1	1	1	1	1	1	1	3	1	1	1	1	1
6	F	Bad psychological effect	1	1	1	1	1	1	1	1	1	1	1	1	1	1	1	1	1	1	1	1	1
7	F	Bad psychological effect	1	3	1	1	1	1	1	1	1	1	1	1	1	1	1	1	1	1	1	1	1
8	F	Bad psychological effect	1	3	1	1	1	1	1	1	1	1	1	1	1	1	1	1	1	1	1	1	1
9	F	Bad psychological effect	1	1	1	1	1	1	1	1	1	1	1	1	1	1	1	1	1	1	1	1	1
10	F	Bad psychological effect	1	1	1	1	1	1	1	1	1	1	1	1	1	1	1	1	1	1	1	1	1
11	F	Bad psychological effect	1	1	1	1	1	1	1	1	1	1	1	1	1	1	1	1	1	1	1	1	1
12	F	Bad psychological effect	1	1	1	1	1	1	1	1	1	1	1	1	1	1	1	1	1	1	1	1	1
13	F	Bad psychological effect	1	1	1	1	1	1	1	1	1	1	1	1	1	1	1	1	1	1	1	1	1
14	F	Bad psychological effect	1	1	1	1	1	1	1	1	1	1	1	1	1	1	1	1	1	1	1	1	1
15	F	Empty_without response	0	0	0	0	0	0	0	0	0	0	0	0	0	0	0	0	0	0	0	0	4
16	F	Empty_without response	0	0	0	0	0	0	0	0	0	0	0	0	0	0	0	0	0	0	0	0	4
17	F	Bad psychological effect	1	1	1	1	1	1	1	1	1	1	1	1	1	1	1	1	1	1	1	1	1
18	F	Bad psychological effect	1	3	1	1	1	1	3	3	3	1	1	1	3	1	1	1	1	1	3	1	1
19	F	Bad psychological effect	1	1	1	1	1	1	1	1	1	1	1	1	1	1	1	1	1	1	1	1	1
20	F	Bad psychological effect	1	1	1	1	1	1	1	1	1	1	1	1	1	1	1	1	1	1	1	1	1
21	F	Bad psychological effect	1	1	1	1	1	1	1	1	1	1	1	1	1	1	1	1	1	1	1	1	1
22	F	Bad psychological effect	1	1	1	1	1	1	1	1	1	1	1	1	1	1	1	1	1	1	1	1	1
23	F	Bad psychological effect	1	1	1	1	3	3	1	1	1	1	1	3	3	1	1	2	1	3	3	3	3
24	F	Bad psychological effect	1	3	1	1	1	4	3	4	2	2	2	1	4	1	1	3	4	3	1	4	3
25	F	Bad psychological effect	1	1	1	1	1	1	1	1	1	1	1	1	1	1	1	3	1	1	1	1	1
26	F	Bad psychological effect	1	3	1	1	1	1	1	1	1	1	1	1	1	1	1	1	1	1	1	1	1
27	F	Bad psychological effect	1	1	1	1	1	1	1	1	1	1	1	1	1	1	1	1	1	1	1	1	1
28	F	Empty_without response	0	0	0	0	0	0	0	0	0	0	0	0	0	0	0	0	0	0	0	0	0
29	F	No specific response to the question	4	1	3	4	4	4	4	4	2	2	2	4	4	4	4	4	4	4	4	4	4
30	F	Bad psychological effect	1	1	1	1	1	1	1	1	1	1	1	1	1	1	1	1	1	1	1	1	1
31	F	Bad psychological effect	1	1	1	1	1	1	1	1	1	1	1	1	1	1	1	1	1	1	1	1	1
32	F	Bad psychological effect	1	1	1	1	1	1	1	1	1	1	1	1	1	1	1	1	1	1	1	1	1
33	F	Normal effect or no effect	2	4	4	4	4	4	4	4	4	2	2	4	4	4	4	4	4	4	4	4	4
34	F	Bad psychological effect	1	1	1	1	1	1	1	1	1	1	1	1	1	1	1	1	1	1	1	1	1
35	F	Bad psychological effect	1	1	1	1	1	1	1	1	1	1	1	1	1	1	1	1	1	1	1	1	1
36	F	Bad psychological effect	1	1	1	1	1	3	1	1	1	1	1	1	1	1	1	1	1	1	1	1	1
37	F	Bad psychological effect	1	1	1	1	1	1	1	1	1	1	1	1	1	1	1	1	1	1	1	1	1
38	F	Bad psychological effect	1	1	1	1	1	3	1	1	1	1	1	1	1	1	1	1	1	3	3	1	1
39	F	Normal effect or no effect	2	3	1	3	3	3	3	4	3	1	1	1	3	1	1	3	1	3	1	3	4
40	F	Bad psychological effect	1	1	1	1	1	1	1	1	1	1	1	1	1	1	1	1	1	1	1	1	1
41	F	Bad psychological effect	1	1	1	1	1	1	1	1	1	1	1	1	1	1	1	1	1	1	1	1	1
42	F	Bad psychological effect	1	1	1	1	1	1	1	1	1	1	1	1	1	1	1	1	1	1	1	1	1
43	F	Bad psychological effect	1	1	1	1	1	4	1	4	1	1	1	1	1	1	1	1	1	4	1	4	1
44	F	Bad psychological effect	1	1	1	1	1	1	1	1	1	1	1	1	1	1	1	1	1	1	1	1	1
45	F	Bad psychological effect	1	1	1	1	1	1	1	1	1	1	1	1	1	1	1	1	1	1	1	1	1
46	F	Normal effect or no effect	2	4	4	4	4	4	4	4	4	2	2	4	4	4	4	4	4	4	4	4	4
47	F	Empty_without response	0	0	0	0	0	0	0	0	0	0	0	0	0	0	0	0	0	0	0	0	0
48	F	Normal effect or no effect	2	4	4	4	4	4	4	4	4	2	2	4	4	4	4	4	4	4	4	4	4
49	F	Bad psychological effect	1	4	4	1	1	1	1	1	1	1	1	1	1	1	1	1	1	1	1	1	3
50	F	Bad psychological effect	1	1	1	1	1	1	1	1	1	1	1	1	1	1	1	1	1	1	1	1	1
51	F	Bad psychological effect	1	1	1	1	1	1	1	1	1	1	1	1	3	1	1	1	1	1	1	1	1
52	F	Bad psychological effect	1	1	1	1	1	1	1	1	1	1	1	1	1	1	1	1	1	1	1	1	1
53	F	Bad psychological effect	1	1	1	1	1	1	1	1	1	1	1	1	1	1	1	1	1	1	1	1	1
54	F	Bad psychological effect	1	1	1	1	1	1	1	1	1	1	1	1	1	1	1	1	1	1	1	3	1
55	F	Bad psychological effect	1	1	1	1	1	1	1	1	1	1	1	1	1	1	1	1	1	1	1	1	1
56	F	Empty_without response	0	0	0	0	0	0	0	0	0	0	0	0	0	0	0	0	0	0	0	0	0
57	F	Empty_without response	0	0	0	0	0	0	0	0	0	0	0	0	0	0	0	0	0	0	0	0	0
58	F	Bad psychological effect	1	1	1	1	1	1	1	1	1	1	1	1	1	1	1	1	1	1	1	1	1
59	F	Normal effect or no effect	2	2	2	2	2	2	2	2	2	2	2	2	2	2	2	3	2	2	2	2	2
60	F	Bad psychological effect	1	1	1	1	1	3	1	1	3	1	1	1	3	1	1	3	1	3	1	1	1
61	F	Bad psychological effect	1	1	1	1	1	1	1	1	1	1	1	1	1	1	1	1	1	1	1	1	1
62	F	Bad psychological effect	1	1	1	1	1	1	1	1	1	1	1	1	1	1	1	1	1	1	1	1	1
63	F	Mitigated effect between bad and normal	3	1	1	1	1	4	3	1	3	1	1	1	1	1	1	3	1	1	1	4	1
64	F	Empty_without response	0	0	0	0	0	0	0	0	0	0	0	0	0	0	0	0	0	0	0	0	0
65	F	Normal effect or no effect	2	2	2	2	2	2	2	2	2	2	2	2	2	2	2	2	2	2	2	2	2
66	F	Bad psychological effect	1	1	1	1	1	1	1	1	1	1	1	1	1	1	1	1	1	1	1	1	1
67	F	Empty_without response	0	0	0	0	0	0	0	0	0	0	0	0	0	0	0	0	0	0	0	0	0
68	F	Bad psychological effect	1	1	1	1	1	1	1	1	1	1	1	1	1	1	1	1	1	1	1	1	1
69	F	Empty_without response	0	0	0	0	0	0	0	0	0	0	0	0	0	0	0	0	0	0	0	0	0
70	F	Bad psychological effect	1	4	1	1	1	1	1	1	1	1	1	1	1	1	1	4	1	1	1	4	3
71	M	Bad psychological effect	1	1	1	1	1	1	1	1	1	1	1	1	1	1	1	1	1	1	1	1	1
72	M	Bad psychological effect	1	1	1	1	1	1	1	1	1	1	1	1	1	1	1	1	1	1	1	1	0
73	M	Empty_without response	0	0	0	0	0	0	0	0	0	0	0	0	0	0	0	0	0	0	0	0	0
74	M	Empty_without response	0	0	0	0	0	0	0	0	0	0	0	0	0	0	0	0	0	0	0	0	0
75	M	No specific response to the question	4	4	4	4	4	4	4	4	4	1	2	4	1	4	4	4	1	4	4	4	4
76	M	Empty_without response	0	0	0	0	0	0	0	0	0	0	0	0	0	0	0	0	0	0	0	0	0
77	M	Empty_without response	0	0	0	0	0	0	0	0	0	0	0	0	0	0	0	0	0	0	0	0	0
78	M	No specific response to the question	4	4	4	4	4	4	4	4	4	2	2	4	4	4	4	4	4	4	4	4	4
79	M	Normal effect or no effect	2	4	2	4	4	4	4	4	4	2	2	4	3	4	4	4	4	4	4	4	4
80	M	Bad psychological effect	1	1	1	1	1	1	1	1	1	1	1	1	3	1	1	4	1	3	3	3	1
81	M	Bad psychological effect	1	1	1	1	1	1	1	1	1	1	1	1	1	1	1	1	1	1	1	1	1
82	M	Empty_without response	0	0	0	0	0	0	0	0	0	0	0	0	0	0	0	0	0	0	0	0	0
83	M	Bad psychological effect	1	1	1	1	1	1	3	1	1	1	1	1	3	1	1	4	1	3	1	3	1
84	M	Bad psychological effect	1	1	1	1	1	1	1	1	1	1	1	1	1	1	1	4	1	1	1	1	1
85	M	Bad psychological effect	1	1	1	1	1	1	1	1	1	1	1	1	1	1	1	1	1	1	1	1	1
86	M	Bad psychological effect	1	1	1	1	1	4	4	4	4	1	1	1	4	1	1	4	1	4	1	4	1
87	M	Bad psychological effect	1	1	1	1	1	1	1	1	1	1	1	1	1	1	1	1	1	1	1	1	1
88	M	Bad psychological effect	1	1	1	1	1	3	3	3	1	1	1	1	1	1	1	1	1	1	1	1	1
89	M	Bad psychological effect	1	1	1	1	1	1	1	1	1	1	1	1	1	1	1	1	1	1	1	1	1
90	M	No specific response to the question	4	4	4	4	4	4	4	4	4	2	2	4	4	4	4	4	4	4	4	4	4
91	M	Bad psychological effect	1	1	1	1	1	1	4	1	1	1	1	1	1	1	1	1	1	1	1	4	3
92	M	Normal effect or no effect	2	2	2	2	2	2	2	2	2	2	2	2	2	2	2	2	2	2	2	2	2
93	M	Bad psychological effect	1	3	3	1	1	3	3	4	1	1	1	1	1	1	1	1	1	4	1	4	1
94	M	Bad psychological effect	1	1	1	1	1	1	1	1	1	1	1	1	1	1	1	1	1	1	1	1	1
95	M	Bad psychological effect	1	1	1	1	1	1	1	1	1	1	1	1	1	1	1	1	1	1	1	1	1
96	M	Mitigated effect between bad and normal	3	1	3	3	3	3	3	3	3	1	3	3	3	3	3	2	3	3	3	3	3
97	M	Bad psychological effect	1	1	1	1	1	1	1	1	1	1	1	1	3	1	1	3	1	1	1	3	1
98	M	Bad psychological effect	1	1	1	1	1	1	1	1	1	1	1	1	1	1	1	1	1	1	1	1	1
99	M	Bad psychological effect	1	1	1	1	1	1	1	1	1	1	1	1	1	1	1	1	1	1	1	1	1
100	M	No specific response to the question	4	4	4	2	4	4	4	4	4	2	2	4	3	4	4	3	4	4	4	4	3
101	M	Empty_without response	0	0	0	0	0	0	0	0	0	0	0	0	0	0	0	0	0	0	0	0	0
102	M	Bad psychological effect	1	1	1	1	1	1	1	1	1	1	1	1	1	1	1	1	1	1	1	1	1
103	M	Empty_without response	0	0	0	0	0	0	0	0	0	0	0	0	0	0	0	0	0	0	0	0	0
104	M	Bad psychological effect	1	1	1	1	1	1	1	1	1	1	1	1	1	1	1	1	1	1	1	1	1
105	M	Bad psychological effect	1	1	1	1	1	1	1	1	1	1	1	1	1	1	1	1	1	1	1	1	1
106	M	Bad psychological effect	1	4	4	4	4	4	4	4	4	1	1	4	1	4	4	4	1	4	4	4	4
107	M	No specific response to the question	4	4	4	4	4	4	4	1	4	1	1	4	1	4	4	4	1	4	4	4	4
108	M	Bad psychological effect	1	1	1	1	1	1	1	1	1	1	1	1	1	1	1	4	1	1	1	1	1
109	M	Empty_without response	0	0	0	0	0	0	0	0	0	0	0	0	0	0	0	0	0	0	0	0	0
110	M	Bad psychological effect	1	1	1	1	1	1	1	1	1	1	1	1	1	1	1	1	1	1	1	1	1
111	M	Empty_without response	0	0	0	0	0	0	0	0	0	0	0	0	0	0	0	0	0	0	0	0	0
112	M	Bad psychological effect	1	4	4	4	4	4	4	4	4	1	1	4	4	4	4	4	3	4	4	4	4
113	M	Bad psychological effect	1	4	4	1	1	1	1	1	1	1	1	1	1	1	1	4	1	1	1	4	1
114	M	Bad psychological effect	1	4	4	4	4	1	1	1	1	1	1	4	1	1	1	1	1	1	1	4	1
115	M	Bad psychological effect	1	3	2	3	3	3	3	3	3	3	1	3	3	3	3	2	3	3	3	3	3
116	M	Bad psychological effect	1	1	1	1	1	1	1	1	1	1	1	1	1	1	1	1	1	1	1	3	1
117	M	Bad psychological effect	1	1	1	1	1	1	1	1	1	1	1	1	1	1	1	1	1	1	1	1	1
118	M	Bad psychological effect	1	1	1	1	1	1	1	4	4	1	1	1	1	1	1	1	1	1	4	1	1
119	M	Bad psychological effect	1	1	1	1	1	1	1	1	1	1	1	1	1	1	1	1	1	1	1	4	1
120	M	Bad psychological effect	1	1	1	1	1	1	1	1	1	1	1	1	1	1	1	1	1	1	1	1	1
121	M	Bad psychological effect	1	1	1	1	1	1	1	1	1	1	1	1	1	1	1	1	1	4	4	1	1
122	M	Empty_without response	0	0	0	0	0	0	0	0	0	0	0	0	0	0	0	0	0	0	0	0	0
123	M	Bad psychological effect	1	1	1	1	1	1	1	1	1	1	1	1	1	1	1	1	1	1	1	1	1
124	M	Normal effect or no effect	2	4	1	4	4	4	4	4	4	2	2	4	4	4	4	4	4	4	4	4	4
125	M	Normal effect or no effect	2	2	2	2	4	2	2	4	2	2	2	3	3	2	2	3	2	4	4	4	3
126	M	Empty_without response	0	0	0	0	0	0	0	0	0	0	0	0	0	0	0	0	0	0	0	0	0
127	M	Bad psychological effect	1	1	1	1	1	1	1	1	1	1	1	1	1	1	1	1	1	1	1	1	1
128	M	Empty_without response	0	0	0	0	0	0	0	0	0	0	0	0	0	0	0	0	0	0	0	0	0
129	M	Bad psychological effect	1	1	1	1	1	1	1	1	1	1	1	1	1	1	1	1	1	1	1	1	1
130	M	Bad psychological effect	1	4	1	1	1	1	1	1	2	1	1	1	1	1	1	1	1	1	1	4	1
131	M	Bad psychological effect	1	3	1	1	1	1	1	1	1	1	1	1	3	1	1	1	1	1	1	1	1
132	M	Bad psychological effect	1	1	1	1	1	1	1	1	2	1	1	1	1	1	1	1	1	1	1	4	1
133	M	Empty_without response	0	0	0	0	0	0	0	0	0	0	0	0	0	0	0	0	0	0	0	0	0
134	M	No specific response to the question	4	1	1	1	1	1	4	1	1	1	1	1	1	1	4	1	1	4	1	3	1
135	M	Bad psychological effect	1	1	1	4	4	4	4	1	1	1	1	4	1	4	4	4	4	4	4	4	4
136	M	Empty_without response	0	0	0	0	0	0	0	0	0	0	0	0	0	0	0	0	0	0	0	0	0
137	M	Empty_without response	0	0	0	0	0	0	0	0	0	0	0	0	0	0	0	0	0	0	0	0	0
138	M	Bad psychological effect	1	1	1	1	1	1	1	1	1	1	1	1	1	1	1	1	1	1	1	3	1
139	M	Bad psychological effect	1	1	1	1	1	1	3	1	1	1	1	1	3	1	1	1	1	1	1	3	1
140	M	Normal effect or no effect	2	4	4	4	4	4	4	4	4	1	1	4	4	1	4	1	1	4	4	4	3
141	M	Bad psychological effect	1	1	1	1	1	1	1	1	1	1	1	1	1	1	1	1	1	1	1	1	1
142	M	No specific response to the question	4	4	4	4	4	4	4	4	4	2	2	4	4	4	4	4	4	4	4	4	4
143	M	Empty_without response	0	0	0	0	0	0	0	0	0	0	0	0	0	0	0	0	0	0	0	0	0
144	M	Normal effect or no effect	2	2	2	2	2	2	2	2	2	2	2	2	2	2	2	2	2	2	2	2	2
145	M	No specific response to the question	4	4	4	4	4	4	4	4	4	2	2	4	4	4	4	4	4	4	4	4	4
146	M	Bad psychological effect	1	1	1	1	1	1	1	1	1	1	1	1	1	1	1	1	1	1	1	3	1
147	M	Normal effect or no effect	2	2	2	2	2	2	2	2	2	2	2	2	2	2	2	2	2	2	2	2	2
148	M	Normal effect or no effect	2	4	4	4	4	4	4	4	4	1	2	4	3	4	4	2	3	4	4	4	3
149	M	Bad psychological effect	1	1	1	1	1	1	1	1	1	1	1	1	1	1	1	1	1	1	1	1	1
150	M	Bad psychological effect	1	1	1	1	1	1	1	1	2	1	1	4	3	1	1	4	1	1	1	4	1
151	M	Bad psychological effect	1	1	1	1	1	1	1	1	1	1	1	1	1	1	1	1	1	1	1	1	1
152	M	Normal effect or no effect	2	4	2	4	4	4	4	4	4	2	2	4	4	4	4	4	4	4	4	4	4
153	M	Bad psychological effect	1	1	1	1	1	1	1	1	1	1	1	1	1	1	1	1	1	1	1	1	1
154	M	Empty_without response	0	0	0	0	0	0	0	0	0	0	0	0	0	0	0	0	0	0	0	0	0
155	M	Normal effect or no effect	2	2	2	2	2	2	2	2	2	2	2	2	2	2	2	2	2	2	2	2	2
156	M	Empty_without response	0	0	0	0	0	0	0	0	0	0	0	0	0	0	0	0	0	0	0	0	0
157	M	Normal effect or no effect	2	4	1	4	4	4	4	4	4	2	2	4	4	4	4	4	4	4	4	4	4
158	M	Bad psychological effect	1	1	1	1	1	1	1	1	1	1	1	1	1	1	1	1	1	1	1	1	1
159	M	Bad psychological effect	1	1	1	1	1	4	4	4	4	1	1	1	1	1	1	4	1	4	1	4	3
160	M	Bad psychological effect	1	1	1	1	1	1	1	1	1	1	1	1	1	1	1	1	1	1	1	1	1
161	M	Empty_without response	0	0	0	0	0	0	0	0	0	0	0	0	0	0	0	0	0	0	0	0	0
166	M	Empty_without response	0	0	0	0	0	0	0	0	0	0	0	0	0	0	0	0	0	0	0	0	0
167	M	Bad psychological effect	1	1	1	1	1	1	1	1	1	1	1	1	1	1	1	4	1	1	1	1	1
168	M	Normal effect or no effect	2	2	2	2	2	2	2	2	2	2	2	2	2	2	2	2	2	2	2	2	2
169	M	Bad psychological effect	1	1	1	1	1	1	1	1	1	1	1	1	3	1	1	1	1	1	1	3	1
170	M	Empty_without response	0	0	0	0	0	0	0	0	0	0	0	0	0	0	0	0	0	0	0	0	0
171	M	Empty_without response	0	0	0	0	0	0	0	0	0	0	0	0	0	0	0	0	0	0	0	0	0
172	M	Bad psychological effect	1	1	1	1	1	1	1	1	1	1	1	1	1	1	1	4	1	1	1	1	1
173	M	Bad psychological effect	1	1	1	1	1	1	1	1	1	1	1	1	1	1	1	1	1	1	1	1	1
174	M	Bad psychological effect	1	4	1	4	4	4	3	4	4	2	2	4	3	1	4	1	1	4	4	4	4
175	M	Bad psychological effect	1	2	2	2	2	2	2	4	2	2	2	2	2	2	2	2	2	2	2	2	2
176	F	Bad psychological effect	1	1	1	1	1	1	1	1	1	1	1	1	1	1	1	1	1	1	1	1	1
177	F	Bad psychological effect	1	1	1	1	1	1	1	1	1	1	1	1	1	1	1	1	1	1	1	1	1
178	F	Bad psychological effect	1	1	1	1	1	1	1	1	1	1	1	1	1	1	1	1	1	1	1	1	1
179	F	Bad psychological effect	1	1	1	1	1	4	4	1	1	1	1	1	1	1	1	1	1	1	1	4	1
180	F	Normal effect or no effect	2	1	3	1	3	3	1	1	1	1	1	1	3	1	1	1	1	3	3	3	1
181	F	Bad psychological effect	1	1	1	1	1	1	1	1	1	1	1	1	1	1	1	1	1	1	1	1	1
182	F	Bad psychological effect	1	1	1	1	1	1	1	1	1	1	1	1	3	1	1	1	1	1	1	4	1
183	F	Mitigated effect between bad and normal	3	1	3	3	3	3	3	4	3	1	1	4	3	3	3	4	1	4	3	3	3
184	F	No specific response to the question	4	4	4	4	4	4	4	4	4	2	2	4	4	4	4	4	4	4	4	4	4
185	F	Bad psychological effect	1	1	1	1	1	1	1	1	1	1	1	1	1	1	1	1	1	1	1	1	1
186	F	Bad psychological effect	1	1	1	1	1	1	1	1	1	1	1	1	1	1	1	1	1	1	1	1	1
187	F	Bad psychological effect	1	1	1	1	1	1	1	1	1	1	1	1	1	1	1	1	1	1	1	1	1
188	F	Bad psychological effect	1	1	1	1	1	1	1	1	1	1	1	1	3	1	1	1	1	1	1	3	1
189	F	Bad psychological effect	1	1	1	1	1	1	1	1	1	1	1	1	3	1	1	1	1	1	1	3	1
190	F	Mitigated effect between bad and normal	3	1	1	3	3	3	3	3	3	3	1	3	3	3	3	1	3	3	2	3	3
191	F	Mitigated effect between bad and normal	3	1	1	3	3	3	3	3	3	3	1	1	3	3	3	1	3	3	3	1	1
192	F	Bad psychological effect	1	1	1	1	1	1	1	1	1	1	1	1	3	1	1	1	1	1	3	1	1
193	F	No specific response to the question	4	4	4	4	4	4	4	4	4	4	2	4	4	4	4	4	4	4	4	4	4
194	F	Bad psychological effect	1	1	1	1	1	1	1	1	1	1	1	1	1	1	1	1	1	1	1	1	1
195	F	Bad psychological effect	1	1	1	1	1	1	1	1	1	1	1	1	1	1	1	1	1	1	1	1	1
196	F	Bad psychological effect	1	1	1	1	1	1	1	1	1	1	1	1	1	1	1	1	1	1	1	1	1
197	F	Empty_without response	0	0	0	0	0	0	0	0	0	0	0	0	0	0	0	0	0	0	0	0	0
198	F	No specific response to the question	4	4	4	4	4	4	4	4	4	4	2	4	4	4	4	4	4	4	4	4	4
199	F	Normal effect or no effect	2	2	2	2	2	2	2	2	2	2	2	2	2	2	2	2	2	2	2	2	2
200	F	Empty_without response	0	0	0	0	0	0	0	0	0	0	0	0	0	0	0	0	0	0	0	0	0
201	F	Bad psychological effect	1	1	1	1	1	1	1	1	1	1	1	1	1	1	1	1	1	1	1	1	1
202	F	Bad psychological effect	1	1	1	1	1	1	1	1	1	1	1	1	1	1	1	1	1	1	1	1	1
203	F	Normal effect or no effect	2	2	2	2	2	2	2	2	2	2	2	2	2	2	2	2	2	2	2	2	2
204	F	Normal effect or no effect	2	4	2	2	2	2	2	2	2	2	2	2	2	2	2	2	2	2	2	2	2
205	F	Bad psychological effect	1	1	1	1	1	4	4	3	1	3	1	1	3	1	1	4	1	4	1	4	3
206	F	Bad psychological effect	1	1	1	1	1	3	1	1	1	1	1	1	3	1	1	1	1	1	3	3	1
207	F	Bad psychological effect	1	1	1	1	1	1	1	1	1	1	1	1	1	1	1	1	1	1	1	1	1
208	F	No specific response to the question	4	4	4	4	4	3	4	4	4	4	2	4	4	4	4	4	1	4	4	4	3
209	F	No specific response to the question	4	4	4	4	4	4	4	4	4	4	2	4	4	4	4	4	4	4	4	4	4
210	F	Normal effect or no effect	2	4	3	4	4	4	4	4	4	3	2	4	3	4	4	4	4	4	4	4	4
211	F	Normal effect or no effect	2	3	1	3	3	3	3	3	3	3	1	3	3	1	1	4	1	3	3	3	3
212	F	Bad psychological effect	1	1	1	1	1	1	1	1	1	1	1	1	1	1	1	1	1	1	1	1	1
213	F	Bad psychological effect	1	1	1	1	1	3	1	1	1	1	1	1	1	1	1	1	1	1	1	1	1
214	F	Bad psychological effect	1	1	1	1	1	1	1	1	1	1	1	1	1	1	1	1	1	1	1	1	1
215	F	Bad psychological effect	1	1	1	1	1	1	1	1	1	1	1	1	1	1	1	1	1	1	1	1	1
216	F	Bad psychological effect	1	1	1	1	1	1	1	1	1	1	1	1	1	1	1	1	1	1	1	1	1
217	F	Bad psychological effect	1	1	1	1	1	1	1	1	1	1	1	1	1	1	1	1	1	1	1	1	1
218	F	Bad psychological effect	1	1	1	1	1	1	1	1	1	1	1	1	1	1	1	1	1	1	1	1	1
219	F	Bad psychological effect	1	1	1	1	1	1	1	1	1	1	1	1	1	1	1	1	1	1	1	1	1
220	F	Bad psychological effect	1	1	1	1	1	1	1	1	1	1	1	1	1	1	1	1	1	1	1	1	1
221	F	Bad psychological effect	1	4	1	4	4	4	4	4	4	1	1	1	1	1	4	4	1	4	1	4	1
222	F	Bad psychological effect	1	1	1	1	1	3	1	1	1	1	1	1	3	1	1	1	1	1	1	1	1
223	F	Bad psychological effect	1	1	1	1	1	1	1	1	1	1	1	1	1	1	1	1	1	1	1	1	1
224	F	Bad psychological effect	1	1	1	1	1	1	1	1	1	1	1	1	1	1	1	1	1	1	1	1	1
225	F	Bad psychological effect	1	1	1	1	1	1	1	1	1	1	1	1	1	1	1	1	1	1	1	1	1
226	F	Bad psychological effect	1	1	1	1	1	1	1	1	1	1	1	1	3	1	1	1	1	1	1	4	1
227	F	Bad psychological effect	1	1	1	1	1	1	1	1	1	1	1	1	1	1	1	1	1	1	1	1	1
228	F	Bad psychological effect	1	1	1	3	3	3	3	3	1	3	1	1	1	1	1	1	1	1	1	3	1
229	F	Bad psychological effect	1	1	1	1	1	1	1	1	1	1	1	1	1	1	1	1	1	1	1	1	1
230	F	Bad psychological effect	1	1	1	1	1	1	1	1	1	1	1	1	1	1	1	1	1	1	1	1	1
231	F	Bad psychological effect	1	1	1	1	1	1	1	1	1	1	1	1	1	1	1	1	1	1	1	1	1
232	F	Bad psychological effect	1	1	1	1	1	1	1	1	1	1	1	1	1	1	1	1	1	1	1	1	1
233	F	Bad psychological effect	1	1	1	1	1	1	1	1	1	1	1	1	1	1	1	1	1	1	1	1	1
234	F	Bad psychological effect	1	1	1	1	1	1	1	1	1	1	1	1	1	1	1	1	1	1	4	3	1
235	F	Empty_without response	0	0	0	0	0	0	0	0	0	0	0	0	0	0	0	0	0	0	0	0	0
236	F	No specific response to the question	4	4	4	4	4	4	4	4	4	2	2	4	4	4	4	4	4	4	4	4	4
237	F	Bad psychological effect	1	1	1	1	1	1	1	1	1	1	1	1	1	1	1	1	1	1	4	1	1
238	F	Bad psychological effect	1	1	1	1	1	1	3	4	4	1	1	4	4	1	1	4	1	4	1	4	4
239	F	Bad psychological effect	1	1	1	1	1	1	1	1	1	1	1	1	1	1	1	1	1	1	1	1	1
240	F	Empty_without response	0	0	0	0	0	0	0	0	0	0	0	0	0	0	0	0	0	0	0	0	0
241	F	Bad psychological effect	1	1	1	1	1	1	1	1	1	1	1	1	1	1	1	1	1	1	1	1	1
242	F	Bad psychological effect	1	1	1	1	1	1	1	1	1	1	1	1	1	1	1	1	1	1	1	1	1
243	F	Bad psychological effect	1	1	1	1	1	1	1	1	1	1	1	1	1	1	1	1	1	1	1	1	1
244	F	Bad psychological effect	1	1	1	1	1	1	1	1	1	1	1	1	1	1	1	1	1	1	1	1	1
245	F	Empty_without response	0	0	0	0	0	0	0	0	0	0	0	0	0	0	0	0	0	0	0	0	0
246	F	Empty_without response	0	0	0	0	0	0	0	0	0	0	0	0	0	0	0	0	0	0	0	0	0
247	F	Empty_without response	0	0	0	0	0	0	0	0	0	0	0	0	0	0	0	0	0	0	0	0	0
248	F	Bad psychological effect	1	1	1	1	1	1	1	1	1	1	1	1	1	1	1	1	1	1	1	1	1
249	F	Bad psychological effect	1	1	1	1	1	1	1	1	1	1	1	1	1	1	1	1	1	1	1	1	1
250	F	Bad psychological effect	1	1	1	1	1	1	1	3	1	1	1	1	1	1	1	1	1	1	1	1	1
251	F	Empty_without response	0	0	0	0	0	0	0	0	0	0	0	0	0	0	0	0	0	0	0	0	0
252	F	Mitigated effect between bad and normal	3	1	1	1	1	3	1	1	1	1	1	1	3	1	1	1	1	1	1	3	3
253	F	Normal effect or no effect	2	4	4	4	4	4	4	4	4	2	2	4	3	4	4	4	4	4	4	4	4
254	F	Bad psychological effect	1	1	1	1	1	1	1	1	1	1	1	1	3	1	1	1	1	1	1	3	3
255	F	Bad psychological effect	1	1	1	1	1	1	1	1	1	1	1	1	1	1	1	1	1	1	1	1	1
256	F	Normal effect or no effect	2	4	4	4	4	4	4	4	4	2	2	4	4	4	4	4	4	4	4	4	4
257	F	Bad psychological effect	1	1	1	1	1	1	1	1	1	1	1	1	1	1	1	1	1	1	1	1	1
258	F	Empty_without response	0	0	0	0	0	0	0	0	0	0	0	0	0	0	0	0	0	0	0	0	0
259	F	Normal effect or no effect	2	2	2	2	2	2	2	2	2	2	2	2	2	2	2	2	2	2	2	2	2
260	F	Bad psychological effect	1	4	4	4	4	4	4	3	4	1	1	4	4	4	4	4	1	4	4	4	3
261	F	No specific response to the question	4	4	4	4	4	4	4	1	4	1	1	4	1	4	4	4	1	4	4	4	4
262	F	Bad psychological effect	1	1	1	1	1	1	1	1	1	1	1	1	1	1	1	1	1	1	1	1	1
263	F	Bad psychological effect	1	1	1	1	1	1	1	1	1	1	1	1	1	1	1	1	1	1	1	1	1
264	F	Bad psychological effect	1	1	1	1	1	1	1	1	1	1	1	1	1	1	1	1	1	1	1	1	1
265	F	Bad psychological effect	1	1	1	1	1	1	1	1	1	1	1	1	1	1	1	1	1	1	1	1	1
266	F	Normal effect or no effect	2	4	4	4	4	4	4	4	4	2	2	4	4	4	4	4	4	4	4	4	4
267	F	Bad psychological effect	1	1	1	1	1	1	1	1	1	1	1	1	3	1	1	1	1	1	1	1	1
268	F	Empty_without response	0	0	0	0	0	0	0	0	0	0	0	0	0	0	0	0	0	0	0	0	0
269	F	Empty_without response	0	0	0	0	0	0	0	0	0	0	0	0	0	0	0	0	0	0	0	0	0
270	F	Bad psychological effect	1	1	1	1	1	1	1	1	1	1	1	1	1	1	1	1	1	1	1	1	1
271	F	Bad psychological effect	1	1	1	1	1	1	1	1	1	1	1	1	1	1	1	1	1	1	1	1	1
272	F	Bad psychological effect	1	1	1	1	1	1	1	1	1	1	1	1	1	1	1	1	1	1	1	1	1
273	F	Mitigated effect between bad and normal	3	3	3	3	3	3	3	3	3	3	1	1	3	1	3	1	1	3	4	3	3
274	F	Empty_without response	0	0	0	0	0	0	0	0	0	0	0	0	0	0	0	0	0	0	0	0	0
275	F	Empty_without response	0	0	0	0	0	0	0	0	0	0	0	0	0	0	0	0	0	0	0	0	0
276	F	Empty_without response	0	0	0	0	0	0	0	0	0	0	0	0	0	0	0	0	0	0	0	0	0
277	F	Bad psychological effect	1	1	1	1	1	1	1	1	1	1	1	1	1	1	1	1	1	1	1	1	1
278	F	Normal effect or no effect	2	4	4	4	4	4	4	4	4	2	2	4	3	4	4	4	4	4	4	4	3
279	F	Bad psychological effect	1	3	1	4	4	4	4	4	4	2	1	4	1	4	4	4	4	4	4	4	3
280	F	Bad psychological effect	1	1	1	1	1	1	1	1	1	1	1	1	1	1	1	1	1	1	1	1	1
281	F	Bad psychological effect	1	1	1	1	1	1	1	1	1	1	1	1	1	1	1	1	1	1	1	1	1
282	F	Bad psychological effect	1	1	1	1	1	1	1	1	1	1	1	1	1	1	1	1	1	1	1	1	1
283	F	Bad psychological effect	1	1	1	1	1	1	1	1	1	1	1	1	1	1	1	1	1	1	1	1	1
284	F	Normal effect or no effect	2	1	1	4	4	4	4	4	4	2	2	4	4	4	4	4	4	4	4	4	4
285	F	No specific response to the question	4	4	4	4	4	4	4	4	4	2	2	4	3	4	4	3	4	4	4	4	4
286	F	Bad psychological effect	1	1	1	1	1	1	1	1	1	1	1	1	1	1	1	1	1	1	1	1	1
287	F	Bad psychological effect	1	1	1	1	1	1	1	1	1	1	1	1	1	1	1	1	1	1	1	1	1
288	F	Bad psychological effect	1	1	1	1	1	1	1	1	1	1	1	1	3	1	1	1	1	1	1	3	1
289	F	Bad psychological effect	1	1	1	1	1	1	1	1	4	1	1	1	1	1	1	4	1	1	1	1	1
290	F	Bad psychological effect	1	1	1	1	1	1	1	1	1	1	1	1	1	1	1	4	1	1	4	1	1
291	F	Bad psychological effect	1	1	1	1	1	1	1	1	1	1	1	1	3	1	1	1	1	1	1	3	1
292	F	Bad psychological effect	1	1	1	1	1	1	1	1	1	1	1	1	1	1	1	1	1	1	1	1	1
293	F	No specific response to the question	4	4	4	1	1	4	4	4	4	2	2	4	4	1	1	4	1	4	1	4	3
294	F	Bad psychological effect	1	1	1	1	1	1	1	1	1	1	1	1	1	1	1	1	1	1	1	1	1
295	F	Bad psychological effect	1	1	1	1	1	1	1	1	1	1	1	1	1	1	1	1	1	1	1	1	1
296	M	No specific response to the question	4	4	4	4	4	0	4	4	4	0	4	4	4	4	4	4	4	4	4	4	4
297	M	Bad psychological effect	1	1	1	1	1	1	1	1	1	1	1	1	1	1	1	1	1	1	1	1	1
298	M	Bad psychological effect	1	1	1	1	1	3	1	1	1	1	1	1	1	1	1	1	1	1	1	3	1
299	M	Bad psychological effect	1	1	1	1	1	3	1	1	1	1	1	1	3	1	1	1	1	1	1	3	1
300	M	Normal effect or no effect	2	4	4	4	4	4	4	4	4	2	2	4	4	4	4	4	4	4	4	4	4
301	M	Bad psychological effect	1	1	1	1	1	1	1	1	1	1	1	1	3	1	1	1	1	1	1	3	1
302	M	Bad psychological effect	1	1	1	1	1	1	1	1	1	1	1	1	1	1	1	1	1	1	1	1	1
303	M	Bad psychological effect	1	1	1	1	1	1	1	3	1	1	1	1	1	1	1	1	1	1	1	1	1
304	M	Empty_without response	0	0	0	0	0	0	0	0	0	0	0	0	0	0	0	0	0	0	0	0	0
305	M	Bad psychological effect	1	1	1	1	1	1	1	1	1	1	1	1	1	1	1	1	1	1	1	1	1
306	M	Empty_without response	0	0	0	0	0	0	0	0	0	0	0	0	0	0	0	0	0	0	0	0	0
307	M	Mitigated effect between bad and normal	3	1	1	3	3	3	3	3	3	1	1	1	3	1	1	1	1	3	3	3	1
308	M	Empty_without response	0	0	0	0	0	0	0	0	0	0	0	0	0	0	0	0	0	0	0	0	0
309	M	Bad psychological effect	1	1	1	1	1	1	1	1	1	1	1	1	1	1	1	1	1	1	1	3	1
310	M	Bad psychological effect	1	1	1	1	1	1	1	1	1	1	1	1	3	1	1	1	1	1	1	1	1
311	M	Bad psychological effect	1	1	1	1	1	1	1	1	1	1	1	1	1	1	1	1	1	1	1	1	1
312	M	Bad psychological effect	1	1	1	1	1	1	1	1	1	1	1	1	1	1	1	1	1	1	1	3	1
313	M	Normal effect or no effect	2	4	4	4	4	4	4	4	4	4	2	4	4	4	4	4	4	4	4	4	4
314	M	No specific response to the question	4	4	4	4	4	4	4	4	4	4	4	4	4	4	4	4	4	4	4	4	4
315	M	Bad psychological effect	1	1	1	3	3	3	3	3	2	1	3	3	3	3	1	1	1	3	3	3	3
316	M	Empty_without response	0	0	0	0	0	0	0	0	0	0	0	0	0	0	0	0	0	0	0	0	0
317	M	Empty_without response	0	0	0	0	0	0	0	0	0	0	0	0	0	0	0	0	0	0	0	0	0
318	M	Empty_without response	0	0	0	0	0	0	0	0	0	0	0	0	0	0	0	0	0	0	0	0	0
319	M	Empty_without response	0	0	0	0	0	0	0	0	0	0	0	0	0	0	0	0	0	0	0	0	0
320	M	Empty_without response	0	0	0	0	0	0	0	0	0	0	0	0	0	0	0	0	0	0	0	0	0
321	M	Empty_without response	0	0	0	0	0	0	0	0	0	0	0	0	0	0	0	0	0	0	0	0	0
322	M	Empty_without response	0	0	0	0	0	0	0	0	0	0	0	0	0	0	0	0	0	0	0	0	0
323	M	Empty_without response	0	0	0	0	0	0	0	0	0	0	0	0	0	0	0	0	0	0	0	0	0
324	M	Bad psychological effect	1	1	1	1	1	1	1	1	1	1	1	1	3	1	1	1	1	1	1	4	1
325	M	Empty_without response	0	0	0	0	0	0	0	0	0	0	0	0	0	0	0	0	0	0	0	0	0
326	M	Bad psychological effect	1	1	1	1	1	1	1	1	1	1	1	1	3	1	1	1	1	1	1	3	1
327	M	Empty_without response	0	0	0	0	0	0	0	0	0	0	0	0	0	0	0	0	0	0	0	0	0
328	M	Bad psychological effect	1	1	1	1	1	1	1	1	1	1	1	1	3	1	1	1	1	1	1	3	1
329	M	Bad psychological effect	1	1	1	1	1	1	1	1	1	1	1	1	1	1	1	1	1	1	1	3	1
330	M	Bad psychological effect	1	1	1	1	1	1	1	1	1	1	1	1	1	1	1	1	1	1	1	3	1
331	M	Empty_without response	0	0	0	0	0	0	0	0	0	0	0	0	0	0	0	0	0	0	0	0	0
332	M	Bad psychological effect	1	1	1	1	1	1	1	1	1	1	1	1	1	1	1	1	1	1	1	1	1
333	M	Bad psychological effect	1	1	1	1	1	1	1	1	1	1	1	1	1	1	1	1	1	1	1	3	1
334	M	No specific response to the question	4	4	4	4	4	4	4	4	4	2	2	4	4	4	4	4	4	4	4	4	4
335	M	Bad psychological effect	1	1	1	1	1	1	1	1	1	1	1	1	1	1	1	1	1	1	1	1	1
336	M	Normal effect or no effect	2	4	4	4	4	4	4	4	4	2	2	4	4	4	4	4	4	4	4	4	4
337	M	Bad psychological effect	1	1	1	1	1	1	1	1	1	1	1	1	1	1	1	1	1	1	1	1	1
338	M	Normal effect or no effect	2	4	4	4	4	4	4	4	4	2	2	4	4	4	4	4	4	4	4	4	4
339	M	Bad psychological effect	1	1	1	1	1	1	1	1	1	1	1	1	1	1	1	1	1	1	1	1	1
340	M	Bad psychological effect	1	1	1	1	1	1	1	1	1	1	1	1	1	1	1	1	1	1	1	1	1
341	M	Empty_without response	0	0	0	0	0	0	0	0	0	0	0	0	0	0	0	0	0	0	0	0	0
342	M	No specific response to the question	4	4	4	4	4	4	4	4	4	2	2	4	4	4	4	4	4	4	4	4	4
343	M	Empty_without response	0	0	0	0	0	0	0	0	0	0	0	0	0	0	0	0	0	0	0	0	0
344	M	No specific response to the question	4	2	3	3	3	3	3	3	3	3	3	4	3	3	2	1	1	3	1	3	3
345	M	Bad psychological effect	1	4	4	4	4	4	3	3	1	1	2	4	2	4	4	1	1	1	4	4	3
346	M	Bad psychological effect	1	1	1	1	1	1	1	1	1	1	1	1	1	1	1	1	1	1	1	1	1
347	M	Normal effect or no effect	2	4	4	4	4	4	4	4	4	2	2	4	4	4	4	4	4	4	4	4	4
348	M	Bad psychological effect	1	1	1	4	4	4	4	4	4	2	2	4	4	1	4	4	4	4	4	4	4
349	M	Normal effect or no effect	2	4	4	4	4	4	4	4	4	2	2	4	4	4	4	4	4	4	4	4	4
350	M	Bad psychological effect	1	1	1	1	1	1	1	1	1	1	1	1	1	1	1	1	1	1	1	1	1
351	M	Normal effect or no effect	2	2	2	2	2	2	2	2	2	2	2	2	2	2	2	2	2	2	2	2	2
352	M	Bad psychological effect	1	1	1	1	1	1	1	1	1	1	1	1	1	1	1	1	1	1	1	1	1
353	M	Empty_without response	0	0	0	0	0	0	0	0	0	0	0	0	0	0	0	0	0	0	0	0	0
354	M	Empty_without response	0	0	0	0	0	0	0	0	0	0	0	0	0	0	0	0	0	0	0	0	0
355	M	Normal effect or no effect	2	4	4	4	4	4	4	4	4	2	2	4	4	4	4	4	4	4	4	4	4
356	M	Bad psychological effect	1	1	1	1	1	1	1	1	1	1	1	1	1	1	1	4	1	1	1	4	1
357	M	Empty_without response	0	0	0	0	0	0	0	0	0	0	0	0	0	0	0	0	0	0	0	0	0
358	M	Bad psychological effect	1	1	1	1	1	1	1	1	1	1	1	1	1	1	1	4	1	1	1	1	1
359	M	Bad psychological effect	1	1	1	1	1	1	1	1	1	1	1	1	3	1	1	4	1	1	1	1	1
360	M	Bad psychological effect	1	1	1	1	1	1	1	1	1	1	1	1	3	1	1	4	1	1	1	1	1
361	M	Normal effect or no effect	2	4	4	4	4	4	4	4	4	2	2	4	4	4	4	4	4	4	4	2	4
362	M	Bad psychological effect	1	3	1	3	3	3	3	3	1	3	3	3	3	1	1	1	1	3	1	3	1
363	M	Mitigated effect between bad and normal	3	1	3	3	3	3	3	3	3	3	3	3	3	1	1	1	1	3	3	3	3
364	M	Bad psychological effect	1	1	1	1	1	1	1	1	1	1	1	1	3	1	1	1	1	1	1	1	1
365	M	Bad psychological effect	1	1	1	1	1	1	1	1	1	1	1	1	3	1	1	1	1	1	1	1	1
366	M	Bad psychological effect	1	1	1	1	1	1	1	1	1	1	1	1	3	1	1	1	1	1	1	3	1
367	M	Normal effect or no effect	2	4	4	4	4	4	4	4	4	2	2	4	4	4	4	4	1	4	4	4	4
368	M	No specific response to the question	4	4	4	4	4	4	4	4	4	2	2	4	4	4	4	4	4	4	4	4	4
369	M	No specific response to the question	4	4	4	4	4	4	4	4	4	4	4	4	4	4	4	4	4	4	4	4	4
370	M	No specific response to the question	4	3	3	4	4	4	4	4	4	4	4	4	4	4	4	4	4	4	4	4	4
371	M	Empty_without response	0	0	0	0	0	0	0	0	0	0	0	0	0	0	0	0	0	0	0	0	0
372	M	No specific response to the question	4	4	4	4	4	4	4	4	4	4	4	4	4	4	4	4	4	4	4	4	4
373	M	Bad psychological effect	1	1	1	1	1	1	1	1	1	1	1	1	1	1	1	1	1	1	1	1	1
374	M	No specific response to the question	4	1	1	1	1	1	1	1	1	1	1	1	3	1	1	1	1	1	1	3	1
375	M	Bad psychological effect	1	1	1	1	1	1	1	1	1	1	1	1	1	1	1	1	1	1	1	1	1
376	M	Bad psychological effect	1	1	1	1	1	3	1	1	1	1	1	1	1	1	1	1	1	1	1	1	1
377	M	No specific response to the question	4	4	4	4	4	4	4	4	4	4	4	4	4	4	4	4	4	4	4	4	4
378	M	Bad psychological effect	1	1	1	1	1	1	1	1	1	1	1	1	1	1	1	1	1	1	1	1	1
379	M	Bad psychological effect	1	1	1	1	1	1	1	1	1	1	1	1	1	1	1	1	1	1	1	1	1
380	M	Empty_without response	0	0	0	0	0	0	0	0	0	0	0	0	0	0	0	0	0	0	0	0	0
381	M	No specific response to the question	4	4	4	4	4	4	4	4	4	2	2	4	4	4	4	4	4	4	4	4	4
382	M	Bad psychological effect	1	1	1	1	1	4	1	1	1	1	1	1	3	4	4	1	1	1	1	3	3
383	M	Bad psychological effect	1	1	1	1	1	1	1	1	1	1	1	1	1	1	1	1	1	1	1	1	1
384	M	Bad psychological effect	1	1	1	1	1	1	1	1	1	1	1	1	1	1	1	1	1	1	1	1	1
385	M	No specific response to the question	4	4	4	4	4	4	4	4	4	2	2	4	4	4	4	4	4	4	4	4	4
386	M	Bad psychological effect	1	1	1	3	3	3	3	3	3	1	3	1	1	1	1	1	1	3	1	3	3
387	M	Empty_without response	0	0	0	0	0	0	0	0	0	0	0	0	0	0	0	0	0	0	0	0	0
388	M	Bad psychological effect	1	1	1	1	1	1	1	1	1	1	1	1	1	1	1	1	1	1	1	1	1
389	M	Mitigated effect between bad and normal	3	3	3	3	3	3	3	3	3	3	3	1	3	1	1	1	1	3	3	3	3
390	M	Empty_without response	0	0	0	0	0	0	0	0	0	0	0	0	0	0	0	0	0	0	0	0	0
391	M	Empty_without response	0	0	0	0	0	0	0	0	0	0	0	0	0	0	0	0	0	0	0	0	0
392	M	Normal effect or no effect	2	2	2	2	2	2	2	2	2	2	2	2	2	2	2	4	2	2	2	2	2
395	M	Bad psychological effect	1	4	4	4	4	4	4	4	4	2	2	4	4	4	4	4	4	4	4	4	4
396	M	Bad psychological effect	1	1	1	1	1	1	1	1	1	1	1	1	3	1	1	4	1	1	1	1	1
397	M	No specific response to the question	4	4	4	4	4	4	4	4	4	2	4	4	4	4	4	4	4	4	4	1	4
398	M	No specific response to the question	4	4	4	4	4	4	4	4	4	2	4	4	4	4	4	4	4	4	4	4	4
399	M	Empty_without response	0	0	0	0	0	0	0	0	0	0	0	0	0	0	0	0	0	0	0	0	0
400	M	Bad psychological effect	1	1	1	1	1	1	1	1	1	4	1	1	1	1	1	4	1	1	1	1	1
401	M	Empty_without response	0	0	0	0	0	0	0	0	0	0	0	0	0	0	0	0	0	0	0	0	0
402	M	Bad psychological effect	1	1	1	1	1	1	1	1	1	1	1	1	1	1	1	1	1	1	1	3	1
403	M	No specific response to the question	4	4	4	4	4	4	4	4	4	2	4	4	4	4	4	4	4	4	4	4	4
404	M	Bad psychological effect	1	1	1	1	1	3	3	3	1	1	1	1	3	1	1	1	1	3	1	3	1
405	M	Normal effect or no effect	2	4	4	4	4	4	4	4	4	2	4	4	4	4	4	4	4	4	4	4	4
406	M	Normal effect or no effect	2	4	1	4	4	4	4	4	4	2	4	4	4	4	4	4	4	4	4	4	4
407	M	Normal effect or no effect	2	1	4	4	4	4	4	4	4	2	4	4	4	4	4	4	4	4	4	4	4
408	M	Bad psychological effect	1	4	1	1	1	1	1	1	1	1	1	1	3	1	1	1	1	1	1	3	1
409	M	Bad psychological effect	1	1	1	1	1	1	1	1	1	1	1	1	1	1	1	1	1	1	1	1	1
410	M	Normal effect or no effect	2	1	4	4	4	4	4	4	4	2	4	4	4	4	4	4	4	4	4	4	4
411	M	Normal effect or no effect	2	4	4	4	4	4	4	4	4	2	4	4	4	4	4	4	4	4	4	4	4
412	M	Normal effect or no effect	2	3	1	2	4	2	2	4	2	2	4	1	4	3	4	4	4	4	4	4	3
413	M	Bad psychological effect	1	1	1	1	1	1	1	1	1	1	1	1	1	1	1	1	1	1	1	1	1
414	M	No specific response to the question	4	4	4	4	4	4	4	4	4	4	4	4	4	4	4	4	4	4	4	4	4
415	M	Normal effect or no effect	2	1	4	4	4	4	4	4	4	2	4	4	3	4	4	4	4	4	4	4	3
416	M	Bad psychological effect	1	1	1	1	1	3	3	3	1	1	1	1	3	1	1	1	1	1	1	3	3
417	M	Empty_without response	0	0	0	0	0	0	0	0	0	0	0	0	0	0	0	0	0	0	0	0	0
418	M	No specific response to the question	4	4	4	4	4	4	4	4	4	4	4	4	4	4	4	4	4	4	4	4	4
419	M	Normal effect or no effect	2	4	4	4	4	4	4	4	4	4	4	4	4	4	4	4	4	4	4	4	4
420	M	No specific response to the question	4	4	4	4	4	4	4	4	4	4	4	4	4	4	4	4	4	4	4	4	4
421	M	No specific response to the question	4	4	4	4	4	4	4	4	4	1	4	4	4	4	4	1	1	4	4	4	3
422	M	Bad psychological effect	1	1	1	1	1	3	1	1	1	1	1	1	1	1	1	1	1	1	1	1	1
423	M	No specific response to the question	4	4	4	4	4	4	4	4	4	4	4	4	4	4	4	4	4	4	4	4	4
424	M	Bad psychological effect	1	1	1	1	1	3	3	1	1	1	1	1	3	1	1	1	1	1	1	4	3
425	M	Normal effect or no effect	2	1	1	1	3	3	3	3	1	2	1	1	3	1	1	1	1	1	1	4	3
426	M	Normal effect or no effect	2	2	2	2	2	2	2	2	4	2	2	4	4	2	2	4	3	2	2	4	2
427	M	Bad psychological effect	1	1	1	1	1	1	1	1	1	1	1	1	1	1	1	1	1	1	1	1	1
428	M	Empty_without response	0	0	0	0	0	0	0	0	0	0	0	0	0	0	0	0	0	0	0	0	0
429	M	Normal effect or no effect	2	2	2	2	2	4	4	4	4	2	4	2	2	4	4	4	1	4	4	4	4
430	M	Bad psychological effect	1	4	1	4	4	4	4	4	4	2	4	4	2	4	4	4	1	4	4	4	4
431	M	No specific response to the question	4	4	4	4	4	4	4	4	4	2	4	4	4	4	4	4	4	4	4	4	4
432	M	Empty_without response	0	0	0	0	0	0	0	0	0	0	0	0	0	0	0	0	0	0	0	0	0
433	M	Bad psychological effect	1	1	1	1	1	1	1	1	1	1	1	1	1	1	1	1	1	1	1	3	1
434	M	Bad psychological effect	1	1	1	1	1	1	1	1	1	1	1	1	4	1	1	1	1	1	1	4	1
435	M	Bad psychological effect	1	1	1	1	1	1	1	1	1	1	1	1	1	1	1	1	1	1	1	1	1
436	M	Bad psychological effect	1	1	1	1	1	1	1	1	1	1	1	1	1	1	1	1	1	1	1	1	1
437	M	Bad psychological effect	1	1	1	1	1	1	1	1	1	1	1	1	1	1	1	1	1	1	1	1	1
438	M	Bad psychological effect	1	1	1	1	1	1	1	1	1	1	1	1	3	1	1	1	1	1	1	3	1
439	M	Bad psychological effect	1	1	1	1	1	1	1	1	1	1	1	1	1	1	1	1	1	1	1	1	1
440	M	Bad psychological effect	1	1	1	1	1	1	1	1	1	1	1	1	1	1	1	1	1	1	1	1	1
441	M	Bad psychological effect	1	1	1	1	1	1	1	1	1	1	1	1	1	1	1	1	1	1	1	1	1
442	M	No specific response to the question	4	4	4	4	4	4	4	4	4	4	4	4	4	4	4	4	4	4	4	4	4
443	M	Bad psychological effect	1	1	1	1	1	1	1	1	1	1	1	1	1	1	1	1	1	1	1	1	1
444	M	Bad psychological effect	1	1	1	1	1	1	1	1	1	1	1	1	1	1	1	1	1	1	1	1	1
445	M	Empty_without response	0	0	0	0	0	0	0	0	0	0	0	0	0	0	0	0	0	0	0	0	0
446	M	No specific response to the question	4	4	4	4	4	4	4	4	4	4	4	4	4	4	4	4	4	4	4	4	4
447	M	No specific response to the question	4	4	4	4	4	4	4	4	4	2	4	4	4	4	4	4	4	4	4	4	4
448	M	Bad psychological effect	1	1	1	1	1	1	1	1	1	1	1	1	1	1	1	1	1	1	1	1	1
449	M	Bad psychological effect	1	1	1	1	1	1	1	1	1	1	1	1	1	1	1	1	1	1	1	1	1
450	M	Bad psychological effect	1	1	1	1	1	1	1	1	1	1	1	1	3	1	1	1	1	1	1	1	1
451	M	No specific response to the question	4	4	4	4	4	4	4	4	4	2	4	1	4	4	4	4	4	4	4	4	4
452	M	Bad psychological effect	1	1	1	1	1	1	1	1	1	1	1	1	1	1	1	1	1	1	1	1	1
453	M	Empty_without response	0	0	0	0	0	0	0	0	0	0	0	0	0	0	0	0	0	0	0	0	0
454	M	No specific response to the question	4	4	4	4	4	4	4	4	4	4	4	4	4	4	4	4	4	4	4	4	4
