# Supplementary material for: Advancing AI-driven thematic analysis in qualitative research: a comparative study of nine generative models on Cutaneous Leishmaniasis data
Source: BMC Med Inform Decis Mak. 2025 Mar 10;25:124. doi: 10.1186/s12911-025-02961-5 (PMC11895178; doi:10.1186/s12911-025-02961-5)
Supplement: Supplementary file 5 — Supplementary Material 5: Additional file 2. Phase 1B Analysis of 79 students binary M & F affected by CL 31 12 2024 [file 12911_2025_2961_MOESM5_ESM.xlsx]

## Sheet: Data
ID	Gender	Human decision with NVIVO organisation Ref A	Referance_A	ManA_1st	ManA_2nd	ClaudeSonnet_1st	ClaudeSonnet_2nd	NoteboookLM_1st	NoteboookLM_2nd	Gemini1.5_1st	Gemini1.5_2nd	LlaMA_1st	LlaMA_2nd	ChatGPT-o1_1st	ChatGPT-o1_2nd	ChatGPT-o1PRO_1st	ChatGPT-o1PRO_2nd	Gemini2.0_1st	Gemini2.0_2nd	GrokV2_1st	GrokV2_2nd	DeepSeekV3_1st	DeepSeekV3_2nd	Gemini2.0_1st	Gemini2.0_2nd
3	F	Bad psychological effect	1	1	1	1	1	1	1	1	1	1	1	1	1	1	1	1	1	1	1	1	1	1	1
7	F	Bad psychological effect	1	3	1	1	1	1	1	1	1	1	1	1	1	1	1	1	1	1	1	1	1	1	1
8	F	Bad psychological effect	1	3	1	1	1	1	1	1	1	1	1	1	1	1	1	1	1	1	1	1	1	1	1
9	F	Bad psychological effect	1	1	1	1	1	1	1	1	1	1	1	1	1	1	1	1	1	1	1	1	1	1	1
10	F	Bad psychological effect	1	1	1	1	1	1	1	1	1	1	1	1	1	1	1	1	1	1	1	1	1	1	1
11	F	Bad psychological effect	1	1	1	1	1	1	1	1	1	1	1	1	1	1	1	1	1	1	1	1	1	1	1
12	F	Bad psychological effect	1	1	1	1	1	1	1	1	1	1	1	1	1	1	1	1	1	1	1	1	1	1	1
26	F	Bad psychological effect	1	3	1	1	1	1	1	1	1	1	1	1	1	1	1	1	1	1	1	1	1	1	1
28	F	Empty_without response	0	0	0	0	0	0	0	0	0	0	0	0	0	0	0	0	0	0	0	0	0	0	0
35	F	Bad psychological effect	1	1	1	1	1	1	1	1	1	1	1	1	1	1	1	1	1	1	1	1	1	1	1
40	F	Bad psychological effect	1	1	1	1	1	1	1	1	1	1	1	1	1	1	1	1	1	1	1	1	1	1	1
45	F	Bad psychological effect	1	1	1	1	1	1	1	1	1	1	1	1	1	1	1	1	1	1	1	1	1	1	1
56	F	Empty_without response	0	0	0	0	0	0	0	0	0	0	0	0	0	0	0	0	0	0	0	0	0	0	0
57	F	Empty_without response	0	0	0	0	0	0	0	0	0	0	0	0	0	0	0	0	0	0	0	0	0	0	0
58	F	Bad psychological effect	1	1	1	1	1	1	1	1	1	1	1	1	1	1	1	1	1	1	1	1	1	1	1
59	F	Normal effect or no effect	2	2	2	2	2	2	2	2	2	2	2	2	2	2	2	2	2	3	2	2	2	2	2
60	F	Bad psychological effect	1	1	1	1	1	3	1	1	3	1	1	1	3	1	1	1	1	3	1	3	1	1	1
61	F	Bad psychological effect	1	1	1	1	1	1	1	1	1	1	1	1	1	1	1	1	1	1	1	1	1	1	1
63	F	Mitigated effect between bad and normal	3	1	1	1	1	4	3	1	3	1	1	1	1	1	1	4	1	3	1	1	1	4	1
64	F	Empty_without response	0	0	0	0	0	0	0	0	0	0	0	0	0	0	0	0	0	0	0	0	0	0	0
65	F	Normal effect or no effect	2	2	2	2	2	2	2	2	2	2	2	2	2	2	2	2	2	2	2	2	2	2	2
66	F	Bad psychological effect	1	1	1	1	1	1	1	1	1	1	1	1	1	1	1	1	1	1	1	1	1	1	1
68	F	Bad psychological effect	1	1	1	1	1	1	1	1	1	1	1	1	1	1	1	1	1	1	1	1	1	1	1
72	M	Bad psychological effect	1	1	1	1	1	1	1	1	1	1	1	1	1	1	1	1	0	1	1	1	1	1	0
73	M	Empty_without response	0	0	0	0	0	0	0	0	0	0	0	0	0	0	0	0	0	0	0	0	0	0	0
74	M	Empty_without response	0	0	0	0	0	0	0	0	0	0	0	0	0	0	0	0	0	0	0	0	0	0	0
85	M	Bad psychological effect	1	1	1	1	1	1	1	1	1	1	1	1	1	1	1	1	1	1	1	1	1	1	1
97	M	Bad psychological effect	1	1	1	1	1	1	1	1	1	1	1	1	3	1	1	3	1	3	1	1	1	3	1
100	M	No specific response to the question	4	4	4	2	4	4	4	4	4	2	2	4	3	4	4	4	3	3	4	4	4	4	3
103	M	Empty_without response	0	0	0	0	0	0	0	0	0	0	0	0	0	0	0	0	0	0	0	0	0	0	0
104	M	Bad psychological effect	1	1	1	1	1	1	1	1	1	1	1	1	1	1	1	1	1	1	1	1	1	1	1
114	M	Bad psychological effect	1	4	4	4	4	1	1	1	1	1	1	4	1	1	1	4	1	1	1	1	1	4	1
116	M	Bad psychological effect	1	1	1	1	1	1	1	1	1	1	1	1	1	1	1	3	1	1	1	1	1	3	1
117	M	Bad psychological effect	1	1	1	1	1	1	1	1	1	1	1	1	1	1	1	1	1	1	1	1	1	1	1
122	M	Empty_without response	0	0	0	0	0	0	0	0	0	0	0	0	0	0	0	0	0	0	0	0	0	0	0
126	M	Empty_without response	0	0	0	0	0	0	0	0	0	0	0	0	0	0	0	0	0	0	0	0	0	0	0
127	M	Bad psychological effect	1	1	1	1	1	1	1	1	1	1	1	1	1	1	1	1	1	1	1	1	1	1	1
129	M	Bad psychological effect	1	1	1	1	1	1	1	1	1	1	1	1	1	1	1	1	1	1	1	1	1	1	1
131	M	Bad psychological effect	1	3	1	1	1	1	1	1	1	1	1	1	3	1	1	1	1	1	1	1	1	1	1
137	M	Empty_without response	0	0	0	0	0	0	0	0	0	0	0	0	0	0	0	0	0	0	0	0	0	0	0
141	M	Bad psychological effect	1	1	1	1	1	1	1	1	1	1	1	1	1	1	1	1	1	1	1	1	1	1	1
147	M	Normal effect or no effect	2	2	2	2	2	2	2	2	2	2	2	2	2	2	2	2	2	2	2	2	2	2	2
148	M	Normal effect or no effect	2	4	4	4	4	4	4	4	4	1	2	4	3	4	4	4	3	2	3	4	4	4	3
152	M	Normal effect or no effect	2	4	2	4	4	4	4	4	4	2	2	4	4	4	4	4	4	4	4	4	4	4	4
153	M	Bad psychological effect	1	1	1	1	1	1	1	1	1	1	1	1	1	1	1	1	1	1	1	1	1	1	1
154	M	Empty_without response	0	0	0	0	0	0	0	0	0	0	0	0	0	0	0	0	0	0	0	0	0	0	0
155	M	Normal effect or no effect	2	2	2	2	2	2	2	2	2	2	2	2	2	2	2	2	2	2	2	2	2	2	2
156	M	Empty_without response	0	0	0	0	0	0	0	0	0	0	0	0	0	0	0	0	0	0	0	0	0	0	0
158	M	Bad psychological effect	1	1	1	1	1	1	1	1	1	1	1	1	1	1	1	1	1	1	1	1	1	1	1
160	M	Bad psychological effect	1	1	1	1	1	1	1	1	1	1	1	1	1	1	1	1	1	1	1	1	1	1	1
161	M	Empty_without response	0	0	0	0	0	0	0	0	0	0	0	0	0	0	0	0	0	0	0	0	0	0	0
173	M	Bad psychological effect	1	1	1	1	1	1	1	1	1	1	1	1	1	1	1	1	1	1	1	1	1	1	1
177	F	Bad psychological effect	1	1	1	1	1	1	1	1	1	1	1	1	1	1	1	1	1	1	1	1	1	1	1
178	F	Bad psychological effect	1	1	1	1	1	1	1	1	1	1	1	1	1	1	1	1	1	1	1	1	1	1	1
181	F	Bad psychological effect	1	1	1	1	1	1	1	1	1	1	1	1	1	1	1	1	1	1	1	1	1	1	1
195	F	Bad psychological effect	1	1	1	1	1	1	1	1	1	1	1	1	1	1	1	1	1	1	1	1	1	1	1
199	F	Normal effect or no effect	2	2	2	2	2	2	2	2	2	2	2	2	2	2	2	2	2	2	2	2	2	2	2
201	F	Bad psychological effect	1	1	1	1	1	1	1	1	1	1	1	1	1	1	1	1	1	1	1	1	1	1	1
202	F	Bad psychological effect	1	1	1	1	1	1	1	1	1	1	1	1	1	1	1	1	1	1	1	1	1	1	1
203	F	Normal effect or no effect	2	2	2	2	2	2	2	2	2	2	2	2	2	2	2	2	2	2	2	2	2	2	2
250	F	Bad psychological effect	1	1	1	1	1	1	1	3	1	1	1	1	1	1	1	1	1	1	1	1	1	1	1
263	F	Bad psychological effect	1	1	1	1	1	1	1	1	1	1	1	1	1	1	1	1	1	1	1	1	1	1	1
265	F	Bad psychological effect	1	1	1	1	1	1	1	1	1	1	1	1	1	1	1	1	1	1	1	1	1	1	1
284	F	Normal effect or no effect	2	1	1	4	4	4	4	4	4	2	2	4	4	4	4	4	4	4	4	4	4	4	4
304	M	Empty_without response	0	0	0	0	0	0	0	0	0	0	0	0	0	0	0	0	0	0	0	0	0	0	0
307	M	Mitigated effect between bad and normal	3	1	1	3	3	3	3	3	3	1	1	1	3	1	1	3	1	1	1	3	3	3	1
330	M	Bad psychological effect	1	1	1	1	1	1	1	1	1	1	1	1	1	1	1	3	1	1	1	1	1	3	1
338	M	Normal effect or no effect	2	4	4	4	4	4	4	4	4	2	2	4	4	4	4	4	4	4	4	4	4	4	4
345	M	Bad psychological effect	1	4	4	4	4	4	3	3	1	1	2	4	2	4	4	4	3	1	1	1	4	4	3
349	M	Normal effect or no effect	2	4	4	4	4	4	4	4	4	2	2	4	4	4	4	4	4	4	4	4	4	4	4
351	M	Normal effect or no effect	2	2	2	2	2	2	2	2	2	2	2	2	2	2	2	2	2	2	2	2	2	2	2
353	M	Empty_without response	0	0	0	0	0	0	0	0	0	0	0	0	0	0	0	0	0	0	0	0	0	0	0
364	M	Bad psychological effect	1	1	1	1	1	1	1	1	1	1	1	1	3	1	1	1	1	1	1	1	1	1	1
378	M	Bad psychological effect	1	1	1	1	1	1	1	1	1	1	1	1	1	1	1	1	1	1	1	1	1	1	1
387	M	Empty_without response	0	0	0	0	0	0	0	0	0	0	0	0	0	0	0	0	0	0	0	0	0	0	0
436	M	Bad psychological effect	1	1	1	1	1	1	1	1	1	1	1	1	1	1	1	1	1	1	1	1	1	1	1
439	M	Bad psychological effect	1	1	1	1	1	1	1	1	1	1	1	1	1	1	1	1	1	1	1	1	1	1	1
441	M	Bad psychological effect	1	1	1	1	1	1	1	1	1	1	1	1	1	1	1	1	1	1	1	1	1	1	1
452	M	Bad psychological effect	1	1	1	1	1	1	1	1	1	1	1	1	1	1	1	1	1	1	1	1	1	1	1
