# Supplementary material for: Advancing AI-driven thematic analysis in qualitative research: a comparative study of nine generative models on Cutaneous Leishmaniasis data
Source: BMC Med Inform Decis Mak. 2025 Mar 10;25:124. doi: 10.1186/s12911-025-02961-5 (PMC11895178; doi:10.1186/s12911-025-02961-5)
Supplement: Supplementary file 7 — Supplementary Material 7: Additional file 4. Phase 1C Analysis of 63 students with CL Coded P N U 31 12 2024 [file 12911_2025_2961_MOESM7_ESM.xlsx]

## Sheet: Data
ID	Gender	Human decision with NVIVO organisation Ref A	Ref_A	ManA_1st	ManA_2nd	ClaudeSonnet_1st	ClaudeSonnet_2nd	NoteboookLM_1st	NoteboookLM_2nd	Gemini1.5_1st	Gemini1.5_2nd	LlaMA_1st	LlaMA_2nd	ChatGPT-o1_1st	ChatGPT-o1_2nd	ChatGPT-o1PRO_1st	ChatGPT-o1PRO_2nd	Gemini2.0_1st	Gemini2.0_2nd	GrokV2_1st	GrokV2_2nd	DeepSeekV3_1st	DeepSeekV3_2nd
3	F	Bad psychological effect	P	P	P	P	P	P	P	P	P	P	P	P	P	P	P	P	P	P	P	P	P
7	F	Bad psychological effect	P	N	P	P	P	P	P	P	P	P	P	P	P	P	P	P	P	P	P	P	P
8	F	Bad psychological effect	P	N	P	P	P	P	P	P	P	P	P	P	P	P	P	P	P	P	P	P	P
9	F	Bad psychological effect	P	P	P	P	P	P	P	P	P	P	P	P	P	P	P	P	P	P	P	P	P
10	F	Bad psychological effect	P	P	P	P	P	P	P	P	P	P	P	P	P	P	P	P	P	P	P	P	P
11	F	Bad psychological effect	P	P	P	P	P	P	P	P	P	P	P	P	P	P	P	P	P	P	P	P	P
12	F	Bad psychological effect	P	P	P	P	P	P	P	P	P	P	P	P	P	P	P	P	P	P	P	P	P
26	F	Bad psychological effect	P	N	P	P	P	P	P	P	P	P	P	P	P	P	P	P	P	P	P	P	P
35	F	Bad psychological effect	P	P	P	P	P	P	P	P	P	P	P	P	P	P	P	P	P	P	P	P	P
40	F	Bad psychological effect	P	P	P	P	P	P	P	P	P	P	P	P	P	P	P	P	P	P	P	P	P
45	F	Bad psychological effect	P	P	P	P	P	P	P	P	P	P	P	P	P	P	P	P	P	P	P	P	P
58	F	Bad psychological effect	P	P	P	P	P	P	P	P	P	P	P	P	P	P	P	P	P	P	P	P	P
59	F	Normal effect or no effect	N	N	N	N	N	N	N	N	N	N	N	N	N	N	N	N	N	N	N	N	N
60	F	Bad psychological effect	P	P	P	P	P	N	P	P	N	P	P	P	N	P	P	P	P	N	P	N	P
61	F	Bad psychological effect	P	P	P	P	P	P	P	P	P	P	P	P	P	P	P	P	P	P	P	P	P
63	F	Mitigated effect between bad and normal	N	P	P	P	P	U	N	P	N	P	P	P	P	P	P	U	P	N	P	P	P
65	F	Normal effect or no effect	N	N	N	N	N	N	N	N	N	N	N	N	N	N	N	N	N	N	N	N	N
66	F	Bad psychological effect	P	P	P	P	P	P	P	P	P	P	P	P	P	P	P	P	P	P	P	P	P
68	F	Bad psychological effect	P	P	P	P	P	P	P	P	P	P	P	P	P	P	P	P	P	P	P	P	P
72	M	Bad psychological effect	P	P	P	P	P	P	P	P	P	P	P	P	P	P	P	P	U	P	P	P	P
85	M	Bad psychological effect	P	P	P	P	P	P	P	P	P	P	P	P	P	P	P	P	P	P	P	P	P
97	M	Bad psychological effect	P	P	P	P	P	P	P	P	P	P	P	P	N	P	P	N	P	N	P	P	P
100	M	No specific response to the question	U	U	U	N	U	U	U	U	U	N	N	U	N	U	U	U	N	N	U	U	U
104	M	Bad psychological effect	P	P	P	P	P	P	P	P	P	P	P	P	P	P	P	P	P	P	P	P	P
114	M	Bad psychological effect	P	U	U	U	U	P	P	P	P	P	P	U	P	P	P	U	P	P	P	P	P
116	M	Bad psychological effect	P	P	P	P	P	P	P	P	P	P	P	P	P	P	P	N	P	P	P	P	P
117	M	Bad psychological effect	P	P	P	P	P	P	P	P	P	P	P	P	P	P	P	P	P	P	P	P	P
127	M	Bad psychological effect	P	P	P	P	P	P	P	P	P	P	P	P	P	P	P	P	P	P	P	P	P
129	M	Bad psychological effect	P	P	P	P	P	P	P	P	P	P	P	P	P	P	P	P	P	P	P	P	P
131	M	Bad psychological effect	P	N	P	P	P	P	P	P	P	P	P	P	N	P	P	P	P	P	P	P	P
141	M	Bad psychological effect	P	P	P	P	P	P	P	P	P	P	P	P	P	P	P	P	P	P	P	P	P
147	M	Normal effect or no effect	N	N	N	N	N	N	N	N	N	N	N	N	N	N	N	N	N	N	N	N	N
148	M	Normal effect or no effect	N	U	U	U	U	U	U	U	U	P	N	U	N	U	U	U	N	N	N	U	U
152	M	Normal effect or no effect	N	U	N	U	U	U	U	U	U	N	N	U	U	U	U	U	U	U	U	U	U
153	M	Bad psychological effect	P	P	P	P	P	P	P	P	P	P	P	P	P	P	P	P	P	P	P	P	P
155	M	Normal effect or no effect	N	N	N	N	N	N	N	N	N	N	N	N	N	N	N	N	N	N	N	N	N
158	M	Bad psychological effect	P	P	P	P	P	P	P	P	P	P	P	P	P	P	P	P	P	P	P	P	P
160	M	Bad psychological effect	P	P	P	P	P	P	P	P	P	P	P	P	P	P	P	P	P	P	P	P	P
173	M	Bad psychological effect	P	P	P	P	P	P	P	P	P	P	P	P	P	P	P	P	P	P	P	P	P
177	F	Bad psychological effect	P	P	P	P	P	P	P	P	P	P	P	P	P	P	P	P	P	P	P	P	P
178	F	Bad psychological effect	P	P	P	P	P	P	P	P	P	P	P	P	P	P	P	P	P	P	P	P	P
181	F	Bad psychological effect	P	P	P	P	P	P	P	P	P	P	P	P	P	P	P	P	P	P	P	P	P
195	F	Bad psychological effect	P	P	P	P	P	P	P	P	P	P	P	P	P	P	P	P	P	P	P	P	P
199	F	Normal effect or no effect	N	N	N	N	N	N	N	N	N	N	N	N	N	N	N	N	N	N	N	N	N
201	F	Bad psychological effect	P	P	P	P	P	P	P	P	P	P	P	P	P	P	P	P	P	P	P	P	P
202	F	Bad psychological effect	P	P	P	P	P	P	P	P	P	P	P	P	P	P	P	P	P	P	P	P	P
203	F	Normal effect or no effect	N	N	N	N	N	N	N	N	N	N	N	N	N	N	N	N	N	N	N	N	N
250	F	Bad psychological effect	P	P	P	P	P	P	P	N	P	P	P	P	P	P	P	P	P	P	P	P	P
263	F	Bad psychological effect	P	P	P	P	P	P	P	P	P	P	P	P	P	P	P	P	P	P	P	P	P
265	F	Bad psychological effect	P	P	P	P	P	P	P	P	P	P	P	P	P	P	P	P	P	P	P	P	P
284	F	Normal effect or no effect	N	P	P	U	U	U	U	U	U	N	N	U	U	U	U	U	U	U	U	U	U
307	M	Mitigated effect between bad and normal	N	P	P	N	N	N	N	N	N	P	P	P	N	P	P	N	P	P	P	N	N
330	M	Bad psychological effect	P	P	P	P	P	P	P	P	P	P	P	P	P	P	P	N	P	P	P	P	P
338	M	Normal effect or no effect	N	U	U	U	U	U	U	U	U	N	N	U	U	U	U	U	U	U	U	U	U
345	M	Bad psychological effect	P	U	U	U	U	U	N	N	P	P	N	U	N	U	U	U	N	P	P	P	U
349	M	Normal effect or no effect	N	U	U	U	U	U	U	U	U	N	N	U	U	U	U	U	U	U	U	U	U
351	M	Normal effect or no effect	N	N	N	N	N	N	N	N	N	N	N	N	N	N	N	N	N	N	N	N	N
364	M	Bad psychological effect	P	P	P	P	P	P	P	P	P	P	P	P	N	P	P	P	P	P	P	P	P
378	M	Bad psychological effect	P	P	P	P	P	P	P	P	P	P	P	P	P	P	P	P	P	P	P	P	P
436	M	Bad psychological effect	P	P	P	P	P	P	P	P	P	P	P	P	P	P	P	P	P	P	P	P	P
439	M	Bad psychological effect	P	P	P	P	P	P	P	P	P	P	P	P	P	P	P	P	P	P	P	P	P
441	M	Bad psychological effect	P	P	P	P	P	P	P	P	P	P	P	P	P	P	P	P	P	P	P	P	P
452	M	Bad psychological effect	P	P	P	P	P	P	P	P	P	P	P	P	P	P	P	P	P	P	P	P	P
