# Supplementary material for: Advancing AI-driven thematic analysis in qualitative research: a comparative study of nine generative models on Cutaneous Leishmaniasis data
Source: BMC Med Inform Decis Mak. 2025 Mar 10;25:124. doi: 10.1186/s12911-025-02961-5 (PMC11895178; doi:10.1186/s12911-025-02961-5)
Supplement: Supplementary file 13 — Supplementary Material 13: Additional file 7. Matrix of comparative results of reference A Vs other generative A.I. models [file 12911_2025_2961_MOESM13_ESM.xlsx]

## Sheet: Sheet1
Main Theme A Reference	ST ID	Sub-theme A Reference	Brief explanation of the sub-theme of reference A	Sub-themes A reference A	Sub-themes B1 Llama 3.1	Sub-themes B2 Llama 3.1	Sub-themes B3 Llama 3.1	Sub-themes B4 Llama 3.1	Sub-themes B1+ B2 Llama 3.1	Sub-themes B3+B4 Llama 3.1	Sub-themes B1+B2+B3+B4 Llama 3.1	Sub-themes C1 NoteBook LM	Sub-themes C2 NoteBook LM	Sub-themes C3 NoteBook LM	Sub-themes C4 NoteBook LM	Sub-themes C1+ C2 NoteBook LM	Sub-themes C3+C4 NoteBook LM	Sub-themes C1+ C2+C3+C4 NoteBook LM	Sub-themes D1 Gemini1.5 advanced	Sub-themes D2 Gemini1.5 advanced	Sub-themes D3 Gemini1.5 advanced	Sub-themes D4 Gemini1.5 advanced	Sub-themes D1+D2 Gemini 1.5 advanced	Sub-themes D3+D4 Gemini1.5 advanced	Sub-themes D1+D2+D3+D4 Gemini1.5 advanced	Sub-themes E1 Claude Sonnet	Sub-themes E2 Claude Sonnet	Sub-themes E3 Claude Sonnet	Sub-themes E4 Claude Sonnet	Sub-themes E1+E2 Claude Sonnet	Sub-themes E3+E4 Claude Sonnet	Sub-themes E1+E2+E3+E4 Claude Sonnet	Sub-themes F1 ChatGPTo1PRO	Sub-themes F2 ChatGPTo1PRO	Sub-themes F3 ChatGPTo1PRO	Sub-themes F4 ChatGPTo1PRO	Sub-themes F1+F2 ChatGPTo1PRO	Sub-themes F3+F4 ChatGPTo1PRO	Sub-themes F1+F2+F3+F4 ChatGPTo1PRO	Sub-themes G1 ChatGPT o1	Sub-themes G2 ChatGPT o1	Sub-themes G3 ChatGPT o1	Sub-themes G4 ChatGPT o1	Sub-themes G1+G2 ChatGPT o1	Sub-themes G3+G4 ChatGPT o1	Sub-themes G1+G2+G3+G4 ChatGPT o1	Sub-themes H1 GrokV2	Sub-themes H2 GrokV2	Sub-themes H3 GrokV2
Self-Concept	1	Self-Confidence	Loss of self-confidence due to scars	Present
Self-Concept	2	Self-Esteem	Decreased self-esteem related to appearance	Present
Self-Concept	3	Self-Awareness	Increased awareness of physical appearance	Present
Self-Concept	4	Self-Contempt	Self-disgust because of scars	Present
Body Image	5	Body Beauty	Concern about bodily beauty	Present
Body Image	6	Face Appearance	Importance of facial appearance	Present
Body Image	7	Scars Cosmetic Effects	Cosmetic effects of scars	Present
Social Stigma	8	Family Relationship	Family relationships affected by fear of contagion	Present
Social Stigma	9	Avoidance by Others	Avoidance by others because of scars	Present
Social Stigma	10	Social Contempt	Social contempt because of scars	Present
Social Stigma	11	Marriage Difficulties	Marriage difficulties related to physical appearance	Present
Social Stigma	12	Fear	Fear of social rejection and contagion	Present
Self-Stigma	13	Embarrassment	Feeling of discomfort related to scars	Present
Self-Stigma	14	Shame	Shame of one's appearance in public	Present
Self-Stigma	15	Anxiety	Anxiety due to the perception of scars	Present
Self-Stigma	16	Sadness	Sadness related to physical condition	Present
Self-Stigma	17	Depression	Depression caused by scars	Present
Self-Stigma	18	Suicidal Ideas	Suicidal thoughts associated with scars	Present
Health Seeking Behaviour	19	Traditional Remedies	Use of traditional remedies to treat scars	Present
Health Seeking Behaviour	20	Conventional Treatments	Conventional medical treatments often ineffective	Present
Health Seeking Behaviour	21	Spiritual Healing	Spiritual acceptance of the disease (God's will)	Present
Health Seeking Behaviour	22	Coping Strategies	Coping strategies to hide scars	Present
Health Seeking Behaviour	23	Psychological Support	Need for psychological support to cope with scars	Present
Health Seeking Behaviour	24	Government Intervention	Call for government intervention for affordable care	Present
[truncated: 18 more columns]
